# Supplementary material for: Antibacterial Activity of Isobavachalcone (IBC) Is Associated with Membrane Disruption
Source: Membranes (Basel). 2022 Feb 25;12(3):269. doi: 10.3390/membranes12030269 (PMC8950343; doi:10.3390/membranes12030269)
Supplement: Supplementary file 1 [file membranes-12-00269-s001.zip]

Archive with 1 entries (1 files):
- membranes-1474521-supplementary.pdf
